# Supplementary material for: Development of a Methodology for Measuring Oxytocin in Feces: Insights from a Preliminary Study in Captive Lions (Panthera leo)
Source: Animals (Basel). 2025 Aug 17;15(16):2409. doi: 10.3390/ani15162409 (PMC12382874; doi:10.3390/ani15162409)
Supplement: Supplementary file 1 [file animals-15-02409-s001.zip]

Archive with 1 entries (1 files):
- animals-3762851-supplementary.xlsx
