# Supplementary material for: Development of a Methodology for Measuring Oxytocin in Feces: Insights from a Preliminary Study in Captive Lions (Panthera leo)
Source: Animals (Basel). 2025 Aug 17;15(16):2409. doi: 10.3390/ani15162409 (PMC12382874; doi:10.3390/ani15162409)
Supplement: Supplementary file 1 [file animals-15-02409-s001.zip › animals-3762851-supplementary.xlsx]

## Sheet: stats
Zoo	SampleID	Sub_sp	ID	sDate	Sex	Age	Age_Rel	Contraceptive_Status	FGM	fOT	FGM_type	fOT_type
BCN	M3/8	African	BCN1	2019-03-01	Male	2Y 11M	2.9	Intact	21.7286	47.3988	base	peak
BCN	M3/12	African	BCN1	2019-03-02	Male	2Y 11M	2.9	Intact	16.8756	44.0004	base	peak
BCN	M3/22	African	BCN1	2019-03-06	Male	2Y 11M	2.9	Intact	8.24461	17.778	base	base
BCN	M4/15	African	BCN1	2019-03-07	Male	2Y 11M	2.9	Intact	12.4924	24.713	base	base
BCN	M4/1	African	BCN1	2019-03-08	Male	2Y 11M	2.9	Intact	16.3258	10.4453	base	base
BCN	M4/2	African	BCN1	2019-03-09	Male	2Y 11M	2.9	Intact	6.80272	8.30327	base	base
BCN	M4/4	African	BCN1	2019-03-10	Male	2Y 11M	2.9	Intact	20.9476	71.1597	base	peak
BCN	M4/7	African	BCN1	2019-03-12	Male	2Y 11M	2.9	Intact	17.4836	40.8635	base	peak
BCN	M4/10	African	BCN1	2019-03-13	Male	2Y 11M	2.9	Intact	13.4007	35.8535	base	peak
BCN	M4/14	African	BCN1	2019-03-14	Male	2Y 11M	2.9	Intact	16.316	33.338	base	peak
BCN	M5/4	African	BCN1	2019-03-16	Male	2Y 11M	2.9	Intact	16.1278	26.7597	base	base
BCN	M5/10	African	BCN1	2019-03-17	Male	2Y 11M	2.9	Intact	19.7502	15.4404	base	base
BCN	M5/15	African	BCN1	2019-03-19	Male	2Y 11M	2.9	Intact	20.7658	53.4774	base	peak
BCN	M5/19	African	BCN1	2019-03-21	Male	2Y 11M	2.9	Intact	16.2123	16.6357	base	base
BCN	M3/11	African	BCN2	2019-03-02	Male	14Y 7M	14.6	Intact	19.5687	45.3638	base	base
BCN	M3/15	African	BCN2	2019-03-04	Male	14Y 7M	14.6	Intact	18.7036	225.807	base	peak
BCN	M4/3	African	BCN2	2019-03-09	Male	14Y 7M	14.6	Intact	15.1204	28.1453	base	base
BCN	M4/9	African	BCN2	2019-03-13	Male	14Y 7M	14.6	Intact	24.4239	53.7842	base	base
BCN	M5/7	African	BCN2	2019-03-17	Male	14Y 7M	14.6	Intact	34.2454	22.3589	peak	base
BCN	M5/11	African	BCN2	2019-03-18	Male	14Y 7M	14.6	Intact	45.4222	170.001	peak	peak
BCN	M3/7	African	BCN3	2019-03-01	Female	14Y 6M	14.5	Contracepted	20.6215	57.4351	base	peak
BCN	M3/10	African	BCN3	2019-03-02	Female	14Y 6M	14.5	Contracepted	11.7104	17.6931	base	base
BCN	M3/17	African	BCN3	2019-03-05	Female	14Y 6M	14.5	Contracepted	7.62923	203.363	base	peak
BCN	M3/20	African	BCN3	2019-03-06	Female	14Y 6M	14.5	Contracepted	17.0233	23.5505	base	base
BCN	M4/8	African	BCN3	2019-03-12	Female	14Y 6M	14.5	Contracepted	17.2938	13.6678	base	base
BCN	M4/12	African	BCN3	2019-03-13	Female	14Y 6M	14.5	Contracepted	20.0543	39.045	base	base
BCN	M4/13	African	BCN3	2019-03-14	Female	14Y 6M	14.5	Contracepted	17.4135	29.967	base	base
BCN	M5/1	African	BCN3	2019-03-15	Female	14Y 6M	14.5	Contracepted	16.0893	63.0314	base	peak
BCN	M5/3	African	BCN3	2019-03-16	Female	14Y 6M	14.5	Contracepted	14.5352	14.5449	base	base
BCN	M5/8	African	BCN3	2019-03-17	Female	14Y 6M	14.5	Contracepted	13.1108	8.85621	base	base
BCN	M5/14	African	BCN3	2019-03-19	Female	14Y 6M	14.5	Contracepted	100.888	37.9465	base	base
BCN	M5/17	African	BCN3	2019-03-20	Female	14Y 6M	14.5	Contracepted	21.653	89.818	base	peak
BCN	M3/6	African	BCN4	2019-03-01	Female	14Y 7M	14.6	Contracepted	11.5807	16.3284	base	base
BCN	M3/13	African	BCN4	2019-03-03	Female	14Y 7M	14.6	Contracepted	35.2772	30.9816	peak	base
BCN	M3/14	African	BCN4	2019-03-03	Female	14Y 7M	14.6	Contracepted	21.2253	87.3197	base	peak
BCN	M3/18	African	BCN4	2019-03-05	Female	14Y 7M	14.6	Contracepted	28.4702	8.65276	base	base
BCN	M3/21	African	BCN4	2019-03-06	Female	14Y 7M	14.6	Contracepted	14.1439	30.2034	base	base
BCN	M4/5	African	BCN4	2019-03-10	Female	14Y 7M	14.6	Contracepted	22.0207	52.9279	base	peak
BCN	M4/11	African	BCN4	2019-03-13	Female	14Y 7M	14.6	Contracepted	24.5914	117.457	base	peak
BCN	M5/5	African	BCN4	2019-03-16	Female	14Y 7M	14.6	Contracepted	21.701	81.4827	base	peak
BCN	M5/9	African	BCN4	2019-03-17	Female	14Y 7M	14.6	Contracepted	22.3932	40.8635	base	peak
BCN	M5/16	African	BCN4	2019-03-19	Female	14Y 7M	14.6	Contracepted	21.6153	6.56496	base	base
BCN	M5/18	African	BCN4	2019-03-20	Female	14Y 7M	14.6	Contracepted	30.6852	9.28903	peak	base
BCN	M3/9	African	BCN5	2019-03-02	Female	14Y 6M	14.5	Contracepted	20.4782	15.6519	base	base
BCN	M3/16	African	BCN5	2019-03-04	Female	14Y 6M	14.5	Contracepted	25.2962	19.9151	base	base
BCN	M3/19	African	BCN5	2019-03-05	Female	14Y 6M	14.5	Contracepted	67.9498	19.0909	peak	base
BCN	M4/6	African	BCN5	2019-03-12	Female	14Y 6M	14.5	Contracepted	17.7439	60.0358	base	base
BCN	M5/2	African	BCN5	2019-03-16	Female	14Y 6M	14.5	Contracepted	17.5048	56.7135	base	base
BCN	M5/6	African	BCN5	2019-03-17	Female	14Y 6M	14.5	Contracepted	12.245	159.659	base	peak
BCN	M5/13	African	BCN5	2019-03-19	Female	14Y 6M	14.5	Contracepted	21.3904	61.9893	base	base
BPV	BPV21-05	African	BPV1	2021-04-30	Female	15Y 7M	15.6	Ovariectomy	11.7538	143.075	base	peak
BPV	BPV21-13	African	BPV1	2021-05-02	Female	15Y 7M	15.6	Ovariectomy	9.36518	130.438	base	peak
BPV	BPV21-21	African	BPV1	2021-05-04	Female	15Y 7M	15.6	Ovariectomy	7.74199	86.9793	base	base
BPV	BPV21-30	African	BPV1	2021-05-05	Female	15Y 7M	15.6	Ovariectomy	8.38836	41.7043	base	base
BPV	BPV21-43	African	BPV1	2021-05-08	Female	15Y 7M	15.6	Ovariectomy	39.9702	41.972	peak	base
BPV	BPV21-46	African	BPV1	2021-05-09	Female	15Y 7M	15.6	Ovariectomy	5.82709	10.8485	base	base
BPV	BPV21-56	African	BPV1	2021-05-11	Female	15Y 7M	15.6	Ovariectomy	13.4255	70.156	peak	base
BPV	BPV21-62	African	BPV1	2021-05-13	Female	15Y 7M	15.6	Ovariectomy	9.3479	10.9744	base	base
BPV	BPV21-68	African	BPV1	2021-05-14	Female	15Y 7M	15.6	Ovariectomy	12.1387	24.1648	base	base
BPV	BPV21-72	African	BPV1	2021-05-15	Female	15Y 7M	15.6	Ovariectomy	9.80037	96.7513	base	base
BPV	BPV21-77	African	BPV1	2021-05-16	Female	15Y 7M	15.6	Ovariectomy	5.20287	19.7721	base	base
BPV	BPV21-83	African	BPV1	2021-05-17	Female	15Y 7M	15.6	Ovariectomy	22.5176	95.4355	peak	base
BPV	BPV21-87	African	BPV1	2021-05-18	Female	15Y 7M	15.6	Ovariectomy	10.2147	187.986	base	peak
BPV	BPV21-01	African	BPV2	2021-04-29	Male	5Y 0M	5	Intact	19.8233	20.9616	peak	base
BPV	BPV21-08	African	BPV2	2021-05-01	Male	5Y 0M	5	Intact	17.7111	15.6706	peak	base
BPV	BPV21-11	African	BPV2	2021-05-02	Male	5Y 0M	5	Intact	8.35917	24.3725	base	base
BPV	BPV21-19	African	BPV2	2021-05-03	Male	5Y 0M	5	Intact	19.3604	62.9221	peak	peak
BPV	BPV21-24	African	BPV2	2021-05-04	Male	5Y 0M	5	Intact	8.08684	33.5202	base	base
BPV	BPV21-27	African	BPV2	2021-05-05	Male	5Y 0M	5	Intact	17.8437	54.6089	peak	peak
BPV	BPV21-36	African	BPV2	2021-05-06	Male	5Y 0M	5	Intact	13.8342	98.1404	base	peak
BPV	BPV21-38	African	BPV2	2021-05-07	Male	5Y 0M	5	Intact	7.53123	69.5292	base	peak
BPV	BPV21-42	African	BPV2	2021-05-08	Male	5Y 0M	5	Intact	35.7037	13.3854	peak	base
BPV	BPV21-45	African	BPV2	2021-05-09	Male	5Y 0M	5	Intact	12.5896	50.8523	base	peak
BPV	BPV21-50	African	BPV2	2021-05-10	Male	5Y 0M	5	Intact	11.3805	30.8531	base	base
BPV	BPV21-66	African	BPV2	2021-05-14	Male	5Y 0M	5	Intact	12.2412	32.4171	base	base
BPV	BPV21-71	African	BPV2	2021-05-15	Male	5Y 0M	5	Intact	10.3474	61.9236	base	peak
BPV	BPV21-76	African	BPV2	2021-05-16	Male	5Y 0M	5	Intact	15.9322	40.8542	peak	base
BPV	BPV21-84	African	BPV2	2021-05-17	Male	5Y 0M	5	Intact	13.2442	33.1068	base	base
BPV	BPV21-12	African	BPV3	2021-05-02	Female	6Y 0M	6	Ovariectomy	11.3904	58.4673	base	base
BPV	BPV21-17	African	BPV3	2021-05-03	Female	6Y 0M	6	Ovariectomy	9.07287	31.1107	base	base
BPV	BPV21-22	African	BPV3	2021-05-04	Female	6Y 0M	6	Ovariectomy	29.5633	53.9983	peak	base
BPV	BPV21-34	African	BPV3	2021-05-06	Female	6Y 0M	6	Ovariectomy	7.93095	31.9924	base	base
BPV	BPV21-44	African	BPV3	2021-05-09	Female	6Y 0M	6	Ovariectomy	10.009	15.5936	base	base
BPV	BPV21-49	African	BPV3	2021-05-10	Female	6Y 0M	6	Ovariectomy	4.22537	30.5809	base	base
BPV	BPV21-60	African	BPV3	2021-05-13	Female	6Y 0M	6	Ovariectomy	4.82565	12.6702	base	base
BPV	BPV21-81	African	BPV3	2021-05-17	Female	6Y 0M	6	Ovariectomy	9.10456	96.3086	base	peak
BPV	BPV21-07	African	BPV5	2021-05-01	Female	10Y 0M	10	Ovariectomy	21.701	7.15935	peak	base
BPV	BPV21-15	African	BPV5	2021-05-03	Female	10Y 0M	10	Ovariectomy	11.2649	30.2108	base	base
BPV	BPV21-25	African	BPV5	2021-05-04	Female	10Y 0M	10	Ovariectomy	10.1614	12.9432	base	base
BPV	BPV21-32	African	BPV5	2021-05-05	Female	10Y 0M	10	Ovariectomy	9.54449	41.8041	base	base
BPV	BPV21-35	African	BPV5	2021-05-06	Female	10Y 0M	10	Ovariectomy	26.5055	19.7721	peak	base
BPV	BPV21-39	African	BPV5	2021-05-07	Female	10Y 0M	10	Ovariectomy	10.3581	47.5956	base	peak
BPV	BPV21-48	African	BPV5	2021-05-10	Female	10Y 0M	10	Ovariectomy	10.8164	7.43486	base	base
BPV	BPV21-54	African	BPV5	2021-05-11	Female	10Y 0M	10	Ovariectomy	13.3835	29.1041	peak	base
BPV	BPV21-58	African	BPV5	2021-05-13	Female	10Y 0M	10	Ovariectomy	6.80272	40.484	base	base
BPV	BPV21-67	African	BPV5	2021-05-14	Female	10Y 0M	10	Ovariectomy	10.1437	6.43264	base	base
BPV	BPV21-73	African	BPV5	2021-05-15	Female	10Y 0M	10	Ovariectomy	7.54516	32.5599	base	base
BPV	BPV21-78	African	BPV5	2021-05-17	Female	10Y 0M	10	Ovariectomy	11.6242	28.7746	base	base
BPV	BPV21-86	African	BPV5	2021-05-18	Female	10Y 0M	10	Ovariectomy	8.79261	32.1609	base	base
CA	CA21/01	African	CA2	2021-04-22	Male	5Y 8M	5.7	Intact	12.1287	9.02515	peak	base
CA	CA21/09	African	CA2	2021-05-09	Male	5Y 8M	5.7	Intact	10.6511	6.30162	base	base
CA	CA21/11	African	CA2	2021-05-10	Male	5Y 8M	5.7	Intact	5.60785	9.07758	base	base
CA	CA21/12	African	CA2	2021-05-11	Male	5Y 8M	5.7	Intact	10.3147	20.0358	base	peak
CA	CA21/13	African	CA2	2021-05-12	Male	5Y 8M	5.7	Intact	6.91781	22.9492	base	peak
CA	CA21/17	African	CA2	2021-05-15	Male	5Y 8M	5.7	Intact	14.5009	13.0084	peak	peak
CA	CA21/18	African	CA2	2021-05-17	Male	5Y 8M	5.7	Intact	10.2147	18.7374	base	peak
CA	CA21/21	African	CA2	2021-05-19	Male	5Y 8M	5.7	Intact	9.26466	8.71407	base	base
CA	CA21/23	African	CA2	2021-05-20	Male	5Y 8M	5.7	Intact	5.75118	4.17489	base	base
CA	CA21/25	African	CA2	2021-05-25	Male	5Y 8M	5.7	Intact	6.38421	11.3752	base	peak
CA	CA21/27	African	CA2	2021-05-26	Male	5Y 8M	5.7	Intact	6.60633	4.41219	base	base
CA	CA21/28	African	CA2	2021-05-27	Male	5Y 8M	5.7	Intact	6.40225	7.62396	base	base
CA	CA21/32	African	CA2	2021-06-04	Male	5Y 8M	5.7	Intact	13.525	9.82343	peak	base
CA	CA21/39	African	CA2	2021-06-17	Male	5Y 8M	5.7	Intact	8.41766	4.82772	base	base
CA	CA21/02	African	CA3	2021-04-22	Female	13Y 0M	13	Intact	24.1994	37.2903	base	peak
CA	CA21/03	African	CA3	2021-04-23	Female	13Y 0M	13	Intact	44.2499	15.2848	peak	base
CA	CA21/05	African	CA3	2021-04-29	Female	13Y 0M	13	Intact	5.46638	10.8075	base	base
CA	CA21/06	African	CA3	2021-04-30	Female	13Y 0M	13	Intact	26.4594	16.4048	base	base
CA	CA21/15	African	CA3	2021-05-13	Female	13Y 0M	13	Intact	27.3981	13.5377	base	base
CA	CA21/19	African	CA3	2021-05-17	Female	13Y 0M	13	Intact	15.4486	11.7697	base	base
CA	CA21/20	African	CA3	2021-05-18	Female	13Y 0M	13	Intact	22.6965	23.4494	base	base
CA	CA21/22	African	CA3	2021-05-19	Female	13Y 0M	13	Intact	16.9119	21.5513	base	base
CA	CA21/29	African	CA3	2021-05-28	Female	13Y 0M	13	Intact	12.9044	3.00189	base	base
CA	CA21/33	African	CA3	2021-06-05	Female	13Y 0M	13	Intact	8.15763	6.12894	base	base
CA	CA21/35	African	CA3	2021-06-09	Female	13Y 0M	13	Intact	34.3722	112.898	peak	peak
CA	CA21/36	African	CA3	2021-06-12	Female	13Y 0M	13	Intact	51.2277	31.2402	peak	peak
CA	CA21/04	African	CA4	2021-04-23	Female	13Y 0M	13	Intact	15.3633	11.8955	base	base
CA	CA21/07	African	CA4	2021-05-02	Female	13Y 0M	13	Intact	19.7765	24.3725	base	base
CA	CA21/41	African	CA4	2021-05-09	Female	13Y 0M	13	Intact	10.0908	33.9384	base	base
CA	CA21/31	African	CA4	2021-05-30	Female	13Y 0M	13	Intact	14.0599	11.5827	base	base
CA	CA21/34	African	CA4	2021-06-05	Female	13Y 0M	13	Intact	6.15064	24.0615	base	base
CA	CA21/40	African	CA4	2021-06-17	Female	13Y 0M	13	Intact	17.5483	4.4133	base	base
JZ	JZ21-01	Asian	JZ1	2021-04-07	Male	8Y 1M	8.1	Intact	18.2087	16.5372	base	base
JZ	JZ21-02	Asian	JZ1	2021-04-08	Male	8Y 1M	8.1	Intact	24.5596	100.546	base	base
JZ	JZ21-04	Asian	JZ1	2021-04-13	Male	8Y 1M	8.1	Intact	32.5195	32.275	base	base
JZ	JZ21-05	Asian	JZ1	2021-04-14	Male	8Y 1M	8.1	Intact	35.6408	85.4079	base	base
JZ	JZ21-06	Asian	JZ1	2021-04-16	Male	8Y 1M	8.1	Intact	37.0509	51.505	base	base
JZ	JZ21-07	Asian	JZ1	2021-04-19	Male	8Y 1M	8.1	Intact	34.527	31.4773	base	base
MAD	MAD21-02	Asian	MAD1	2021-04-15	Female	7Y 3M	7.3	Contracepted	17.2591	8.0538	base	base
MAD	MAD21-05	Asian	MAD1	2021-04-16	Female	7Y 3M	7.3	Contracepted	17.9416	10.6786	base	base
MAD	MAD21-14	Asian	MAD1	2021-04-18	Female	7Y 3M	7.3	Contracepted	15.2502	9.82343	base	base
MAD	MAD21-20	Asian	MAD1	2021-04-20	Female	7Y 3M	7.3	Contracepted	10.3474	3.75027	base	base
MAD	MAD21-23	Asian	MAD1	2021-04-22	Female	7Y 3M	7.3	Contracepted	13.995	10.8698	base	base
MAD	MAD21-26	Asian	MAD1	2021-04-23	Female	7Y 3M	7.3	Contracepted	9.76586	15.3616	peak	peak
MAD	MAD21-31	Asian	MAD1	2021-04-25	Female	7Y 3M	7.3	Contracepted	15.5298	8.63297	base	base
MAD	MAD21-01	Asian	MAD2	2021-04-15	Male	10Y 9M	10.8	Intact	26.2481	11.5209	base	base
MAD	MAD21-07	Asian	MAD2	2021-04-16	Male	10Y 9M	10.8	Intact	26.5896	15.5936	base	base
MAD	MAD21-11	Asian	MAD2	2021-04-17	Male	10Y 9M	10.8	Intact	25.1564	34.4698	peak	peak
MAD	MAD21-17	Asian	MAD2	2021-04-18	Male	10Y 9M	10.8	Intact	25.8154	13.4113	base	base
MAD	MAD21-18	Asian	MAD2	2021-04-19	Male	10Y 9M	10.8	Intact	26.8859	6.4123	base	base
MAD	MAD21-19	Asian	MAD2	2021-04-20	Male	10Y 9M	10.8	Intact	18.7895	11.2757	base	base
MAD	MAD21-24	Asian	MAD2	2021-04-22	Male	10Y 9M	10.8	Intact	29.8251	53.5675	peak	peak
MAD	MAD21-29	Asian	MAD2	2021-04-23	Male	10Y 9M	10.8	Intact	27.7445	12.8995	base	base
MAD	MAD21-30	Asian	MAD2	2021-04-24	Male	10Y 9M	10.8	Intact	18.6236	14.3162	base	base
MAD	MAD21-33	Asian	MAD2	2021-04-26	Male	10Y 9M	10.8	Intact	30.9505	23.4136	base	base
MAD	MAD21-35	Asian	MAD2	2021-04-29	Male	10Y 9M	10.8	Intact	31.2798	8.08688	base	base
MAD	MAD21-03	Asian	MAD3	2021-04-15	Female	6Y 8M	6.7	Contracepted	11.0588	28.0175	base	base
MAD	MAD21-12	Asian	MAD3	2021-04-17	Female	6Y 8M	6.7	Contracepted	22.3106	5.67317	base	base
MAD	MAD21-21	Asian	MAD3	2021-04-21	Female	6Y 8M	6.7	Contracepted	79.0609	6.93454	base	base
MAD	MAD21-22	Asian	MAD3	2021-04-22	Female	6Y 8M	6.7	Contracepted	34.1034	33.6115	base	base
MAD	MAD21-27	Asian	MAD3	2021-04-23	Female	6Y 8M	6.7	Contracepted	16.1158	21.7248	base	base
MAD	MAD21-32	Asian	MAD3	2021-04-25	Female	6Y 8M	6.7	Contracepted	16.3448	296.641	peak	peak
MAD	MAD21-38	Asian	MAD3	2021-05-03	Female	6Y 8M	6.7	Contracepted	14.1688	14.2433	base	base
